# Supplementary material for: SARS-CoV-2 Spike Protein Stabilized in the Closed State Induces Potent Neutralizing Responses
Source: J Virol. 2021 Jul 12;95(15):e00203-21. doi: 10.1128/JVI.00203-21 (PMC8274612; doi:10.1128/JVI.00203-21)
Supplement: Supplemental file 1 — Table S1. Download JVI.00203-21-s0001.xlsx, XLSX file, 47 KB [file jvi.00203-21-s0001.xlsx]

## Sheet: Sheet1
Peptide array analysis. Spreadsheet contains log(10) intensity values for binding of each of the six analysed sera to each of the 637 overlapping SARS-CoV-2 S peptides in the array. The sequences of each peptide and the residue number at the center of the peptide are provided. These data are those illustrated in Figure 6.
Residue number (middle of peptide)	Peptide sequence	S-R/PP serum 7	S-R/PP serum 8	S-R/PP serum 12	S-R/x2 serum 26	S-R/x2 serum 28	S-R/x2 serum 29	S-R/PP max	S-R/x2 max
1	GSGSGSGMFVFLVLL	0	0.778151	0	0	0	0	0.778151	0
3	GSGSGMFVFLVLLPL	0	0	0	0	0	0	0	0
5	GSGMFVFLVLLPLVS	0	0	0	0	0	0	0	0
7	GMFVFLVLLPLVSSQ	0	0	0	0	0	0	0	0
9	FVFLVLLPLVSSQCV	0	0	0	0	0	0	0	0
11	FLVLLPLVSSQCVNL	0	0	0	0	0	0	0	0
13	VLLPLVSSQCVNLTT	0	0	0	0	0	0	0	0
15	LPLVSSQCVNLTTRT	0	0	0	0	0	0	0	0
17	LVSSQCVNLTTRTQL	0	0	0	0	0	0	0	0
19	SSQCVNLTTRTQLPP	0	0	0	0	0	0	0	0
21	QCVNLTTRTQLPPAY	3.03342	1.83885	0	0	3.03802	2.86243	3.03342	3.03802
23	VNLTTRTQLPPAYTN	4.11332	2.47494	0	0	4.03543	4.0967	4.11332	4.0967
25	LTTRTQLPPAYTNSF	4.3674	3.16673	0	0	3.8492	4.2028	4.3674	4.2028
27	TRTQLPPAYTNSFTR	4.24762	3.49388	0	0	3.35064	4.00372	4.24762	4.00372
29	TQLPPAYTNSFTRGV	4.00717	3.63306	0	0	3.77298	3.67426	4.00717	3.77298
31	LPPAYTNSFTRGVYY	0	1.60206	0	0	1.26717	2.3032	1.60206	2.3032
33	PAYTNSFTRGVYYPD	0	0	0	0	0	0	0	0
35	YTNSFTRGVYYPDKV	0	0	0	0	0	0	0	0
37	NSFTRGVYYPDKVFR	0	0	0	0	0	0	0	0
39	FTRGVYYPDKVFRSS	0	0	0	0	0	0	0	0
41	RGVYYPDKVFRSSVL	0	0	0	0	0	0	0	0
43	VYYPDKVFRSSVLHS	0	0	0	0	0	0	0	0
45	YPDKVFRSSVLHSTQ	0	0	0	0	0	0	0	0
47	DKVFRSSVLHSTQDL	0	0	0	0	0	0	0	0
49	VFRSSVLHSTQDLFL	0	0	0	0	0	0	0	0
51	RSSVLHSTQDLFLPF	0	0	0	0	0	0	0	0
53	SVLHSTQDLFLPFFS	0	0	0	0	0	0	0	0
55	LHSTQDLFLPFFSNV	0	0	0	0	0	0	0	0
57	STQDLFLPFFSNVTW	0	0	0	0	0	0	0	0
59	QDLFLPFFSNVTWFH	0	0	0	0	0	0	0	0
61	LFLPFFSNVTWFHAI	0	0	0	0	0	0	0	0
63	LPFFSNVTWFHAIHV	0	0	0	0	0	0	0	0
65	FFSNVTWFHAIHVSG	0	0	0	0	0	0	0	0
67	SNVTWFHAIHVSGTN	0	0	0	0	0	0	0	0
69	VTWFHAIHVSGTNGT	0	0	0	0	0	0	0	0
71	WFHAIHVSGTNGTKR	0	0	0	0	0	0	0	0
73	HAIHVSGTNGTKRFD	0	0	0	0	0	0	0	0
75	IHVSGTNGTKRFDNP	0	0	0	0	0	0	0	0
77	VSGTNGTKRFDNPVL	0	0	0	0	0	0	0	0
79	GTNGTKRFDNPVLPF	0	0	0	0	0	0	0	0
81	NGTKRFDNPVLPFND	0	0	0	0	0	0	0	0
83	TKRFDNPVLPFNDGV	1.42325	0	0	0	0	0	1.42325	0
85	RFDNPVLPFNDGVYF	1.27875	0	0	0	2.86629	0	1.27875	2.86629
87	DNPVLPFNDGVYFAS	1.34242	0	0	0	2.59715	0	1.34242	2.59715
89	PVLPFNDGVYFASTE	0	0	0	0	0	0	0	0
91	LPFNDGVYFASTEKS	0	0	0	0	0	0	0	0
93	FNDGVYFASTEKSNI	0	0	0	0	0	0	0	0
95	DGVYFASTEKSNIIR	0	0	0	0	0	0	0	0
97	VYFASTEKSNIIRGW	0	0	0	0	0	0	0	0
99	FASTEKSNIIRGWIF	0	0	0	0	0	0	0	0
101	STEKSNIIRGWIFGT	0	0	0	0	0	0	0	0
103	EKSNIIRGWIFGTTL	0	0	0	0	0	0	0	0
105	SNIIRGWIFGTTLDS	0	0	0	0	0	0	0	0
107	IIRGWIFGTTLDSKT	0	0	0	0	0	0	0	0
109	RGWIFGTTLDSKTQS	0	0	0	0	0	0	0	0
111	WIFGTTLDSKTQSLL	0	0	0	0	0	0	0	0
113	FGTTLDSKTQSLLIV	0	0	0	0	0	0	0	0
115	TTLDSKTQSLLIVNN	0	0	0	0	0	0	0	0
117	LDSKTQSLLIVNNAT	0	0	0	0	0	0	0	0
119	SKTQSLLIVNNATNV	0	0	0	0	0	0	0	0
121	TQSLLIVNNATNVVI	0	0	0	0	0	0	0	0
123	SLLIVNNATNVVIKV	0	0	0	0	0	0	0	0
125	LIVNNATNVVIKVCE	0	0	0	0	0	0	0	0
127	VNNATNVVIKVCEFQ	0	0	0	0	0	0	0	0
129	NATNVVIKVCEFQFC	0	0	0	0	0	0	0	0
131	TNVVIKVCEFQFCND	0	0.60206	0.544068	0	0	0	0.60206	0
133	VVIKVCEFQFCNDPF	0	1.07918	0	0	0	0	1.07918	0
135	IKVCEFQFCNDPFLG	0	1.27875	0	0	0	0	1.27875	0
137	VCEFQFCNDPFLGVY	0	1.41497	0	0	0	0	1.41497	0
139	EFQFCNDPFLGVYYH	0	1.4624	0	0	0	1.19033	1.4624	1.19033
141	QFCNDPFLGVYYHKN	0	0.778151	0	0	0	0	0.778151	0
143	CNDPFLGVYYHKNNK	0	0	0	0	0	1.29003	0	1.29003
145	DPFLGVYYHKNNKSW	0	0	0	0	0	1.44716	0	1.44716
147	FLGVYYHKNNKSWME	0	1.04139	0	1.14613	0	0	1.04139	1.14613
149	GVYYHKNNKSWMESE	0	0	0	0	0	0	0	0
151	YYHKNNKSWMESEFR	0	1.14613	0	0	0	0	1.14613	0
153	HKNNKSWMESEFRVY	0	1.13033	0	0	0	0	1.13033	0
155	NNKSWMESEFRVYSS	0	0	0	0	0	0	0	0
157	KSWMESEFRVYSSAN	0	0	0	0	0	0	0	0
159	WMESEFRVYSSANNC	0	0	0	0	0	0	0	0
161	ESEFRVYSSANNCTF	0	0	0	0	0	0	0	0
163	EFRVYSSANNCTFEY	0	0	0	0	0	0	0	0
165	RVYSSANNCTFEYVS	0	0	0	0	0	0	0	0
167	YSSANNCTFEYVSQP	0	0	0	0	0	0	0	0
169	SANNCTFEYVSQPFL	0	0	0	0	0	0	0	0
171	NNCTFEYVSQPFLMD	0	0	0	0	0	0	0	0
173	CTFEYVSQPFLMDLE	0	0	0	0	0	0	0	0
175	FEYVSQPFLMDLEGK	0	0	0	0	0	0	0	0
177	YVSQPFLMDLEGKQG	0	0	0	0	0	0	0	0
179	SQPFLMDLEGKQGNF	0	0	0	0	0	0.60206	0	0.60206
181	PFLMDLEGKQGNFKN	0	0	0	0	0	0	0	0
183	LMDLEGKQGNFKNLR	0	0	0	0	0	0	0	0
185	DLEGKQGNFKNLREF	0	0	0	1.04139	0	0	0	1.04139
187	EGKQGNFKNLREFVF	0	0	0	0	0	0	0	0
189	KQGNFKNLREFVFKN	0	0	0	0	0	0	0	0
191	GNFKNLREFVFKNID	0	0	0	0	0	0	0	0
193	FKNLREFVFKNIDGY	0	0	0	0	0	0	0	0
195	NLREFVFKNIDGYFK	0	0	0	0	0	0	0	0
197	REFVFKNIDGYFKIY	0	0	0	0	0	0	0	0
199	FVFKNIDGYFKIYSK	0	0	0	0	0	0	0	0
201	FKNIDGYFKIYSKHT	0	0	0	0	0	0	0	0
203	NIDGYFKIYSKHTPI	0	0	0	0	0	0	0	0
205	DGYFKIYSKHTPINL	0	0	0	0	0	0	0	0
207	YFKIYSKHTPINLVR	0	0	0	0	0	0	0	0
209	KIYSKHTPINLVRDL	0	0	0	0	0	0	0	0
211	YSKHTPINLVRDLPQ	0	0	0	0	0	0	0	0
213	KHTPINLVRDLPQGF	0	0	0	0	0	0	0	0
215	TPINLVRDLPQGFSA	0	0	0	0	0	0	0	0
217	INLVRDLPQGFSALE	0	0	0	0	0	2.12385	0	2.12385
219	LVRDLPQGFSALEPL	0	0	0	0	0	1.98677	0	1.98677
221	RDLPQGFSALEPLVD	0	0	0	0	0	0	0	0
223	LPQGFSALEPLVDLP	0	0	0	0	0	0	0	0
225	QGFSALEPLVDLPIG	0	0.60206	0	0	0	0	0.60206	0
227	FSALEPLVDLPIGIN	0	0	0	0	0	0	0	0
229	ALEPLVDLPIGINIT	0	0	0	0	0	0	0	0
231	EPLVDLPIGINITRF	0	0	0	0	0	0	0	0
233	LVDLPIGINITRFQT	0	0	0	0	0	0	0	0
235	DLPIGINITRFQTLL	0	0	0	0	0	0	0	0
237	PIGINITRFQTLLAL	0	0	0	0	0	0	0	0
239	GINITRFQTLLALHR	0	0	0	0	0	0	0	0
241	NITRFQTLLALHRSY	0	0	0	0	0	0	0	0
243	TRFQTLLALHRSYLT	0	0	0	0	0	0	0	0
245	FQTLLALHRSYLTPG	0	0	0	0	0	0	0	0
247	TLLALHRSYLTPGDS	0	0	0	0	0	0	0	0
249	LALHRSYLTPGDSSS	0	0	0	0	0	0	0	0
251	LHRSYLTPGDSSSGW	1	0	0	0	0	0	1	0
253	RSYLTPGDSSSGWTA	0	0	0	0	0	0	0	0
255	YLTPGDSSSGWTAGA	0	0	0	0	0	0	0	0
257	TPGDSSSGWTAGAAA	0	0	0	0	0	0	0	0
259	GDSSSGWTAGAAAYY	0	1.14613	0	0	0	0	1.14613	0
261	SSSGWTAGAAAYYVG	0	1.02119	0	0	0	0	1.02119	0
263	SGWTAGAAAYYVGYL	0	1.0607	0	0	0	0	1.0607	0
265	WTAGAAAYYVGYLQP	0	1.04139	0	0	0	0	1.04139	0
267	AGAAAYYVGYLQPRT	0	0	0	0	0	0	0	0
269	AAAYYVGYLQPRTFL	0	0	0	0	0	0	0	0
271	AYYVGYLQPRTFLLK	0	0	0	0	0	0	0	0
273	YVGYLQPRTFLLKYN	0	0	0	0	0	0	0	0
275	GYLQPRTFLLKYNEN	0	0	0	0	0	0	0	0
277	LQPRTFLLKYNENGT	0	0	0	0	0	0	0	0
279	PRTFLLKYNENGTIT	0	0	0	0	0	0	0	0
281	TFLLKYNENGTITDA	0	0	0	0	0	0	0	0
283	LLKYNENGTITDAVD	0	0	0	0	0	0	0	0
285	KYNENGTITDAVDCA	0	0	0	0	0	0	0	0
287	NENGTITDAVDCALD	0	0	0	0	0	0	0	0
289	NGTITDAVDCALDPL	0	0	0	0	0	0	0	0
291	TITDAVDCALDPLSE	0	0	0	0	0	0	0	0
293	TDAVDCALDPLSETK	0	0	0	2.41664	0	0	0	2.41664
295	AVDCALDPLSETKCT	0	1.81291	0	3.14644	2.07004	1.79239	1.81291	3.14644
297	DCALDPLSETKCTLK	0	2.63246	0	3.33596	1.72835	2.32634	2.63246	3.33596
299	ALDPLSETKCTLKSF	0	2.49624	0	3.13098	0	0	2.49624	3.13098
301	DPLSETKCTLKSFTV	0	0	0	0	0	0	0	0
303	LSETKCTLKSFTVEK	0	0	0	0	0	0	0	0
305	ETKCTLKSFTVEKGI	0	0	0	0	0	0	0	0
307	KCTLKSFTVEKGIYQ	0	0	0	0	0	0	0	0
309	TLKSFTVEKGIYQTS	0	0	0	0	0	0	0	0
311	KSFTVEKGIYQTSNF	0	0	0	0	0	0	0	0
313	FTVEKGIYQTSNFRV	0	0	0	0	0	0	0	0
315	VEKGIYQTSNFRVQP	0	0	0	0	0	0	0	0
317	KGIYQTSNFRVQPTE	0	0	0	0	0	0	0	0
319	IYQTSNFRVQPTESI	0	0	0	0	0	0	0	0
321	QTSNFRVQPTESIVR	0	0	0	0	0	0	0	0
323	SNFRVQPTESIVRFP	0	0	0	0	0	0	0	0
325	FRVQPTESIVRFPNI	0	0	0	0	0	0	0	0
327	VQPTESIVRFPNITN	0	0	0	0	0	0	0	0
329	PTESIVRFPNITNLC	0	0	0	0	0	0	0	0
331	ESIVRFPNITNLCPF	0	0	0	0	0	0	0	0
333	IVRFPNITNLCPFGE	0	0	0	0.929419	0	0	0	0.929419
335	RFPNITNLCPFGEVF	0	0	0	0	0	0	0	0
337	PNITNLCPFGEVFNA	0	0	0	0	0	0	0	0
339	ITNLCPFGEVFNATR	0	0	0	0	0	0	0	0
341	NLCPFGEVFNATRFA	0	0	0	0	0	0	0	0
343	CPFGEVFNATRFASV	0	0	0	0	0	0	0	0
345	FGEVFNATRFASVYA	0	0	0	0	0	0	0	0
347	EVFNATRFASVYAWN	0	0	0	0	0	0	0	0
349	FNATRFASVYAWNRK	0	0	0	0	0	0	0	0
351	ATRFASVYAWNRKRI	0	0	0	0	0	0	0	0
353	RFASVYAWNRKRISN	0	0	0	0	0	0	0	0
355	ASVYAWNRKRISNCV	0	0	0	0	0	0	0	0
357	VYAWNRKRISNCVAD	0	0	0	0	0	0	0	0
359	AWNRKRISNCVADYS	0	0	0	0	0	0	0	0
361	NRKRISNCVADYSVL	0	0	0	0	0	0	0	0
363	KRISNCVADYSVLYN	0	0	0	0	0	0	0	0
365	ISNCVADYSVLYNSA	0	0	0	0	0	0	0	0
367	NCVADYSVLYNSASF	0	0	0	0	0	0	0	0
369	VADYSVLYNSASFST	0	0	0	0	0	0	0	0
371	DYSVLYNSASFSTFK	0	0	0	0	0	0	0	0
373	SVLYNSASFSTFKCY	0	0	0	0	0	0	0	0
375	LYNSASFSTFKCYGV	0	0	0	0	0	0	0	0
377	NSASFSTFKCYGVSP	0	0	0	0	0	0	0	0
379	ASFSTFKCYGVSPTK	0	0	0	0	0	0	0	0
381	FSTFKCYGVSPTKLN	0	0	0	0	0	0	0	0
383	TFKCYGVSPTKLNDL	0	0	0	0	0	0	0	0
385	KCYGVSPTKLNDLCF	0	0	0	0	0	0	0	0
387	YGVSPTKLNDLCFTN	0	0	0	0	0	0	0	0
389	VSPTKLNDLCFTNVY	0	0	0	0	0	0	0	0
391	PTKLNDLCFTNVYAD	0	0	0	0	0	0	0	0
393	KLNDLCFTNVYADSF	0	0	0	0	0	0	0	0
395	NDLCFTNVYADSFVI	0	0	0.740363	0	0	0	0.740363	0
397	LCFTNVYADSFVIRG	0	0	0	0	0	0	0	0
399	FTNVYADSFVIRGDE	0	1	0.740363	0	0	0	1	0
401	NVYADSFVIRGDEVR	0	0.929419	0	0	0	0	0.929419	0
403	YADSFVIRGDEVRQI	0	0.812913	0	0	0	0	0.812913	0
405	DSFVIRGDEVRQIAP	0	0	0	0	0	0	0	0
407	FVIRGDEVRQIAPGQ	0	0	0	0	0	0	0	0
409	IRGDEVRQIAPGQTG	0	0	0	0	0	0	0	0
411	GDEVRQIAPGQTGKI	0	0	0	0	0	0	0	0
413	EVRQIAPGQTGKIAD	0	0	0	0	0	0	0	0
415	RQIAPGQTGKIADYN	0	0	0	0	0	0	0	0
417	IAPGQTGKIADYNYK	0	0.845098	0	0	0	0	0.845098	0
419	PGQTGKIADYNYKLP	0	0	0	0	0	0	0	0
421	QTGKIADYNYKLPDD	0	0	0	0	0	0	0	0
423	GKIADYNYKLPDDFT	0	0	0	0	0	0	0	0
425	IADYNYKLPDDFTGC	0	1.27875	0	0	0	0	1.27875	0
427	DYNYKLPDDFTGCVI	0	0	0	0	0	0	0	0
429	NYKLPDDFTGCVIAW	0	0	0	0	0	0	0	0
431	KLPDDFTGCVIAWNS	0	0	0	0	0	0	0	0
433	PDDFTGCVIAWNSNN	0	0	0	0	0	0	0	0
435	DFTGCVIAWNSNNLD	0	0	0	0	0	0	0	0
437	TGCVIAWNSNNLDSK	0	0	0	0	0	0	0	0
439	CVIAWNSNNLDSKVG	0	0	0	0	0	0	0	0
441	IAWNSNNLDSKVGGN	0	0	0	0	0	0	0	0
443	WNSNNLDSKVGGNYN	0	0.778151	0	0	0	0	0.778151	0
445	SNNLDSKVGGNYNYL	0	0	0	0	0	0	0	0
447	NLDSKVGGNYNYLYR	0	0	0	0	0	0	0	0
449	DSKVGGNYNYLYRLF	0	0	0	0	0	0	0	0
451	KVGGNYNYLYRLFRK	0	0.90309	0	0	0	0	0.90309	0
453	GGNYNYLYRLFRKSN	0	0	0	0	0	0	0	0
455	NYNYLYRLFRKSNLK	0	0	0	0	0	0	0	0
457	NYLYRLFRKSNLKPF	0	0	0	0	0	0	0	0
459	LYRLFRKSNLKPFER	0	0	0	0	0	0	0	0
461	RLFRKSNLKPFERDI	0	0	0	0	1.57978	0	0	1.57978
463	FRKSNLKPFERDIST	0	0	0	0	3.08973	0	0	3.08973
465	KSNLKPFERDISTEI	0	0	0	0	3.06352	0	0	3.06352
467	NLKPFERDISTEIYQ	0	0	2.11394	0	2.44326	0	2.11394	2.44326
469	KPFERDISTEIYQAG	0	0	3.19479	0	0.60206	2.53719	3.19479	2.53719
471	FERDISTEIYQAGST	0	0	2.79414	0	0	3.78308	2.79414	3.78308
473	RDISTEIYQAGSTPC	0	0.39794	1.49136	1.78176	0	3.35064	1.49136	3.35064
475	ISTEIYQAGSTPCNG	0	0	0	0	0	1.69461	0	1.69461
477	TEIYQAGSTPCNGVE	0	0	0	0	0	0	0	0
479	IYQAGSTPCNGVEGF	0	0	0	0.69897	0	0	0	0.69897
481	QAGSTPCNGVEGFNC	0	0	0	0	0	0	0	0
483	GSTPCNGVEGFNCYF	0.60206	1	0	0	1.07918	0	1	1.07918
485	TPCNGVEGFNCYFPL	0	0.845098	0	0	1	0	0.845098	1
487	CNGVEGFNCYFPLQS	0	0	0	0	0	0	0	0
489	GVEGFNCYFPLQSYG	0	0.69897	0	0	0	0	0.69897	0
491	EGFNCYFPLQSYGFQ	0	0	0	0	0	0	0	0
493	FNCYFPLQSYGFQPT	0	0	0	0	0	0	0	0
495	CYFPLQSYGFQPTNG	0	0	0	0	0	0	0	0
497	FPLQSYGFQPTNGVG	0	0.845098	0	0.778151	0	0	0.845098	0.778151
499	LQSYGFQPTNGVGYQ	0	0	0	0	0	0	0	0
501	SYGFQPTNGVGYQPY	0	0.778151	0	1.13033	0	0	0.778151	1.13033
503	GFQPTNGVGYQPYRV	0	0	0	0	0	0	0	0
505	QPTNGVGYQPYRVVV	0	0	0	0	0	0	0	0
507	TNGVGYQPYRVVVLS	0	0	0	0	0	0	0	0
509	GVGYQPYRVVVLSFE	0	0	0	0	0	0	0	0
511	GYQPYRVVVLSFELL	0	0	0	0	0	0	0	0
513	QPYRVVVLSFELLHA	0	0	0	0	0	0	0	0
515	YRVVVLSFELLHAPA	0	0	0	0	0	0	0	0
517	VVVLSFELLHAPATV	0	0	0	0	0	0	0	0
519	VLSFELLHAPATVCG	0	0	0	0	0	0	0	0
521	SFELLHAPATVCGPK	0	0	0	0	0	0	0	0
523	ELLHAPATVCGPKKS	0	0	0	0	0	0	0	0
525	LHAPATVCGPKKSTN	0	0	0	0	0	0	0	0
527	APATVCGPKKSTNLV	0	0	0	0	0	0	0	0
529	ATVCGPKKSTNLVKN	0	0	0	0	0	0	0	0
531	VCGPKKSTNLVKNKC	0	0	0	0	0	0	0	0
533	GPKKSTNLVKNKCVN	0	0	0	0	0	0	0	0
535	KKSTNLVKNKCVNFN	0	0	0	0	0	0	0	0
537	STNLVKNKCVNFNFN	0	0	0	0	0	0	0	0
539	NLVKNKCVNFNFNGL	0	0	0	0	0	0	0	0
541	VKNKCVNFNFNGLTG	0	0	0	0	0	0	0	0
543	NKCVNFNFNGLTGTG	0	0	0	0	0	0	0	0
545	CVNFNFNGLTGTGVL	0	0	0	0	0	0	0	0
547	NFNFNGLTGTGVLTE	0	0	0	0	0	0	0	0
549	NFNGLTGTGVLTESN	0	0	0	0	0	0	0	0
551	NGLTGTGVLTESNKK	0	0	0	0	0	0	0	0
553	LTGTGVLTESNKKFL	0	0	0	0	0	0	0	0
555	GTGVLTESNKKFLPF	0	0	0	0	0	0	0	0
557	GVLTESNKKFLPFQQ	0	0	0	0	0	0	0	0
559	LTESNKKFLPFQQFG	0	0	0	0	0	0	0	0
561	ESNKKFLPFQQFGRD	0	0	0	0	0.544068	0	0	0.544068
563	NKKFLPFQQFGRDIA	0	0	0	0	0	0	0	0
565	KFLPFQQFGRDIADT	0	0	0	0	0	0	0	0
567	LPFQQFGRDIADTTD	0	0	0	0	0	0	0	0
569	FQQFGRDIADTTDAV	0	0	0	0	0	0	0	0
571	QFGRDIADTTDAVRD	0	0	0	0	0	0	0	0
573	GRDIADTTDAVRDPQ	0	0	0	0	0	0	0	0
575	DIADTTDAVRDPQTL	0	0	0	0	0	0	0	0
577	ADTTDAVRDPQTLEI	0	0	0	0	0	0	0	0
579	TTDAVRDPQTLEILD	0	0	0	0	0	0	0	0
581	DAVRDPQTLEILDIT	0	0	0	0	0	0	0	0
583	VRDPQTLEILDITPC	0	0.60206	0	0	0	0	0.60206	0
585	DPQTLEILDITPCSF	0	0.60206	0	0	0	0	0.60206	0
587	QTLEILDITPCSFGG	0	0	0	0	0	0	0	0
589	LEILDITPCSFGGVS	0	0	0	0	0	0	0	0
591	ILDITPCSFGGVSVI	0.60206	0	0	0	0	0	0.60206	0
593	DITPCSFGGVSVITP	0	0	0	0	0	0	0	0
595	TPCSFGGVSVITPGT	0	0	0	0	0	0	0	0
597	CSFGGVSVITPGTNT	0	0	0	0	0	0	0	0
599	FGGVSVITPGTNTSN	0	0	0	0	0	0	0	0
601	GVSVITPGTNTSNQV	0	0	0	0	0	0	0	0
603	SVITPGTNTSNQVAV	0	0	0	0	0	0	0	0
605	ITPGTNTSNQVAVLY	0	0	0	0	0	0	0	0
607	PGTNTSNQVAVLYQD	0	0	0	0	0	0	0	0
609	TNTSNQVAVLYQDVN	0	0	0	0	0	0	0	0
611	TSNQVAVLYQDVNCT	0	0	0	0	0	0	0	0
613	NQVAVLYQDVNCTEV	0	0	0	0	0	0	0	0
615	VAVLYQDVNCTEVPV	0	0	0	0	0	0	0	0
617	VLYQDVNCTEVPVAI	0	0	0	0	0	0	0	0
619	YQDVNCTEVPVAIHA	0	0	0	0	0	0	0	0
621	DVNCTEVPVAIHADQ	0	0	0	0	0	0	0	0
623	NCTEVPVAIHADQLT	0	0	0	0	0	0	0	0
625	TEVPVAIHADQLTPT	0	0	0	0	0	0	0	0
627	VPVAIHADQLTPTWR	0	0	0	0	0	0	0	0
629	VAIHADQLTPTWRVY	0	0	0	0	0	0	0	0
631	IHADQLTPTWRVYST	0	0	0	0	0	0	0	0
633	ADQLTPTWRVYSTGS	0	0	0	0	0	0	0	0
635	QLTPTWRVYSTGSNV	0	0	0	0	0	0	0	0
637	TPTWRVYSTGSNVFQ	0	0	0	0	0	0	0	0
639	TWRVYSTGSNVFQTR	0	0	0	0	0	0	0	0
641	RVYSTGSNVFQTRAG	0	0	0	0	0	0	0	0
643	YSTGSNVFQTRAGCL	0	0	0	0	0	0	0	0
645	TGSNVFQTRAGCLIG	0	0	0	0	0	0	0	0
647	SNVFQTRAGCLIGAE	0	0	0	0	0	0	0	0
649	VFQTRAGCLIGAEHV	0	0	0	0	0	0	0	0
651	QTRAGCLIGAEHVNN	0	0	0	0	0	0	0	0
653	RAGCLIGAEHVNNSY	0	0	0	0	0	0	0	0
655	GCLIGAEHVNNSYEC	0	0.778151	0	0	0	0	0.778151	0
657	LIGAEHVNNSYECDI	0	0	0	0	0	0	0	0
659	GAEHVNNSYECDIPI	0	1.09691	0	0	0	0	1.09691	0
661	EHVNNSYECDIPIGA	0	0	0	0	0	0	0	0
663	VNNSYECDIPIGAGI	0	1	0	0	0	0	1	0
665	NSYECDIPIGAGICA	0	0	0	0	0	0	0	0
667	YECDIPIGAGICASY	0	1.11394	0	1.13033	0	1.19033	1.11394	1.19033
669	CDIPIGAGICASYQT	0	0	0	0	0	0	0	0
671	IPIGAGICASYQTQT	0	0	0	0	0	0	0	0
673	IGAGICASYQTQTNS	0	0	0	0	0	0	0	0
675	AGICASYQTQTNSPR	0	0	0	0	0	0	0	0
677	ICASYQTQTNSPRRA	0	0	0	0	0	0	0	0
679	ASYQTQTNSPRRARS	0	0	0	0	0	0	0	0
681	YQTQTNSPRRARSVA	0	0	0	0	0	0	0	0
683	TQTNSPRRARSVASQ	0	0	0	0	0	0	0	0
685	TNSPRRARSVASQSI	0	0	0	0	0	0	0	0
687	SPRRARSVASQSIIA	0	0	0	0	0	0	0	0
689	RRARSVASQSIIAYT	0	0	0	0	0	0	0	0
691	ARSVASQSIIAYTMS	0	0	0	0	0	0	0	0
693	SVASQSIIAYTMSLG	0	0	0	0	0	0	0	0
695	ASQSIIAYTMSLGAE	0	0	0	0	0	0	0	0
697	QSIIAYTMSLGAENS	0	0	0	0	0	0	0	0
699	IIAYTMSLGAENSVA	0	0	0	0	0	0	0	0
701	AYTMSLGAENSVAYS	0	0	0	0	0	0	0	0
703	TMSLGAENSVAYSNN	0	0	0	0	0	0	0	0
705	SLGAENSVAYSNNSI	0	0	0	0	0	0	0	0
707	GAENSVAYSNNSIAI	0	0	0	0	0	0	0	0
709	ENSVAYSNNSIAIPT	0	0	0	0	0	0	0	0
711	SVAYSNNSIAIPTNF	0	0	0	0	0	0	0	0
713	AYSNNSIAIPTNFTI	0	0	0	0	0	0	0	0
715	SNNSIAIPTNFTISV	0	0	0	0	0	0	0	0
717	NSIAIPTNFTISVTT	0	0	0	0	0	0	0	0
719	IAIPTNFTISVTTEI	0	0	0	0	0	0	0	0
721	IPTNFTISVTTEILP	0	0	0	0	0	0	0	0
723	TNFTISVTTEILPVS	0	0	0	0	0	0	0	0
725	FTISVTTEILPVSMT	0	0	0	0	0	0	0	0
727	ISVTTEILPVSMTKT	0	0	0	0	0	0	0	0
729	VTTEILPVSMTKTSV	0	0	0	0	0	0	0	0
731	TEILPVSMTKTSVDC	0	0	0	0	0	0	0	0
733	ILPVSMTKTSVDCTM	0	0	0	0	0	0	0	0
735	PVSMTKTSVDCTMYI	0	0	0	0	0	0	0	0
737	SMTKTSVDCTMYICG	0	0	0	0	0	0	0	0
739	TKTSVDCTMYICGDS	0	0	0	0.544068	0	0	0	0.544068
741	TSVDCTMYICGDSTE	0	0	0	0	0	0	0	0
743	VDCTMYICGDSTECS	0	0	0	0	0	0	0	0
745	CTMYICGDSTECSNL	0	0.812913	0	0	0	0	0.812913	0
747	MYICGDSTECSNLLL	0	0	0	0	0	0	0	0
749	ICGDSTECSNLLLQY	0	1.17609	0	0	0	0	1.17609	0
751	GDSTECSNLLLQYGS	0	0.60206	0	0	0	0.60206	0.60206	0.60206
753	STECSNLLLQYGSFC	0	0.812913	0	0	0	0	0.812913	0
755	ECSNLLLQYGSFCTQ	0	0	0	0	0	0	0	0
757	SNLLLQYGSFCTQLN	0	0	0.845098	0	0	0	0.845098	0
759	LLLQYGSFCTQLNRA	0	0	0	0	0	0	0	0
761	LQYGSFCTQLNRALT	0	0	0	0	0	0	0	0
763	YGSFCTQLNRALTGI	0	0	0	0	0	0	0	0
765	SFCTQLNRALTGIAV	0	0	0	0	0	0	0	0
767	CTQLNRALTGIAVEQ	0	0	0	0	0	0	0	0
769	QLNRALTGIAVEQDK	0	0	0	0	0	0	0	0
771	NRALTGIAVEQDKNT	0	0	0	0	0	0	0	0
773	ALTGIAVEQDKNTQE	0	0	0	0	0	0	0	0
775	TGIAVEQDKNTQEVF	0	0	0	0	0	0	0	0
777	IAVEQDKNTQEVFAQ	0	0	0	0	0	0	0	0
779	VEQDKNTQEVFAQVK	0	0	0	0	0	0	0	0
781	QDKNTQEVFAQVKQI	0	0	0	0	0	0	0	0
783	KNTQEVFAQVKQIYK	0	0	0	0	0	0	0	0
785	TQEVFAQVKQIYKTP	0	0	0	0	0	0	0	0
787	EVFAQVKQIYKTPPI	0	0	0	0	0	0	0	0
789	FAQVKQIYKTPPIKD	0	0	0	0	0	0	0	0
791	QVKQIYKTPPIKDFG	0	0	0	0	0	0	0	0
793	KQIYKTPPIKDFGGF	0	0.977724	0	0	0	0	0.977724	0
795	IYKTPPIKDFGGFNF	0	0	0	0	0	0	0	0
797	KTPPIKDFGGFNFSQ	0	2.0607	1.02119	0	0	0	2.0607	0
799	PPIKDFGGFNFSQIL	0	2.36549	0	0	0	0	2.36549	0
801	IKDFGGFNFSQILPD	0	2.49415	0	0	0	0	2.49415	0
803	DFGGFNFSQILPDPS	0	1.94939	0	0	0	0	1.94939	0
805	GGFNFSQILPDPSKP	0	0	0	0	0	0	0	0
807	FNFSQILPDPSKPSK	1.91381	0	0	0	0	0	1.91381	0
809	FSQILPDPSKPSKRS	2.83027	0	0	0	0	0	2.83027	0
811	QILPDPSKPSKRSFI	2.61857	0	0	0	0	0	2.61857	0
813	LPDPSKPSKRSFIED	2.82607	0	0	0	0	0	2.82607	0
815	DPSKPSKRSFIEDLL	2.09864	0	0	0	0	1.31175	2.09864	1.31175
817	SKPSKRSFIEDLLFN	0	0	0	0	0	2.7185	0	2.7185
819	PSKRSFIEDLLFNKV	0	0	0	0	0	2.51455	0	2.51455
821	KRSFIEDLLFNKVTL	0	0	0	0	0	2.81358	0	2.81358
823	SFIEDLLFNKVTLAD	0	0.954243	0	0	0	2.92891	0.954243	2.92891
825	IEDLLFNKVTLADAG	0	0	0	0	0	0	0	0
827	DLLFNKVTLADAGFI	0	0	0	0	0	0	0	0
829	LFNKVTLADAGFIKQ	0	0	0	0	0	0	0	0
831	NKVTLADAGFIKQYG	0	0	0	0	0	0	0	0
833	VTLADAGFIKQYGDC	0.90309	0	0	0.875061	0	0	0.90309	0.875061
835	LADAGFIKQYGDCLG	0	0	0	0	0	0.653213	0	0.653213
837	DAGFIKQYGDCLGDI	0	0.954243	0	0	0.60206	0.477121	0.954243	0.60206
839	GFIKQYGDCLGDIAA	0	0	0	0	0	0	0	0
841	IKQYGDCLGDIAARD	0	0.69897	0	1.04139	1.0607	0	0.69897	1.0607
843	QYGDCLGDIAARDLI	0.653213	1.25527	0	0.69897	1.20412	0	1.25527	1.20412
845	GDCLGDIAARDLICA	1.0607	0	0	0	0	0.845098	1.0607	0.845098
847	CLGDIAARDLICAQK	0	0	0	0	0	0	0	0
849	GDIAARDLICAQKFN	0	0	0	0	0	0	0	0
851	IAARDLICAQKFNGL	0	0	0	0	0	0	0	0
853	ARDLICAQKFNGLTV	0	0	0	0	0	0	0	0
855	DLICAQKFNGLTVLP	0	0	0	0	0	0	0	0
857	ICAQKFNGLTVLPPL	0	0	0	0	0	0	0	0
859	AQKFNGLTVLPPLLT	0	0	0	0	0	0	0	0
861	KFNGLTVLPPLLTDE	0	0	0	0	0	0	0	0
863	NGLTVLPPLLTDEMI	0	0	0	0	0	0	0	0
865	LTVLPPLLTDEMIAQ	0	0	0	0	0	0	0	0
867	VLPPLLTDEMIAQYT	0	0	0	0	0	0	0	0
869	PPLLTDEMIAQYTSA	0.812913	0	0	0	0	0	0.812913	0
871	LLTDEMIAQYTSALL	0	0	0	0	0	0	0	0
873	TDEMIAQYTSALLAG	0	0	0	0	0	0	0	0
875	EMIAQYTSALLAGTI	0	0	0	0	0	0	0	0
877	IAQYTSALLAGTITS	0	0	0	0	0	0	0	0
879	QYTSALLAGTITSGW	0	0.60206	0	0	0	0	0.60206	0
881	TSALLAGTITSGWTF	0	0	0	0	0	0	0	0
883	ALLAGTITSGWTFGA	0	0	0	0	0	0	0	0
885	LAGTITSGWTFGAGA	0	0	0	0	0	0	0	0
887	GTITSGWTFGAGAAL	0	0	0	0	0	0	0	0
889	ITSGWTFGAGAALQI	0	0	0	0	0	0	0	0
891	SGWTFGAGAALQIPF	0.90309	0	0	0	0	0	0.90309	0
893	WTFGAGAALQIPFAM	1.07918	0	0	0	0.39794	0	1.07918	0.39794
895	FGAGAALQIPFAMQM	0	0.477121	0	0	0	0	0.477121	0
897	AGAALQIPFAMQMAY	0	0	0	0	0	1.23045	0	1.23045
899	AALQIPFAMQMAYRF	0	0.875061	0	0.544068	0	0.69897	0.875061	0.69897
901	LQIPFAMQMAYRFNG	0	0	0	0	0	0	0	0
903	IPFAMQMAYRFNGIG	0	0	0	0	0	0	0	0
905	FAMQMAYRFNGIGVT	0	0	0	0	0	0	0	0
907	MQMAYRFNGIGVTQN	0	0	0	0	0	0	0	0
909	MAYRFNGIGVTQNVL	0	0	0	0	0	0	0	0
911	YRFNGIGVTQNVLYE	0	0	0	0	0	0	0	0
913	FNGIGVTQNVLYENQ	0	0	0	0	0	0	0	0
915	GIGVTQNVLYENQKL	0	0	0	0	0	0	0	0
917	GVTQNVLYENQKLIA	0	0	0	0	0	0	0	0
919	TQNVLYENQKLIANQ	0	0	0	0	0	0	0	0
921	NVLYENQKLIANQFN	0	0	0	0	0	0	0	0
923	LYENQKLIANQFNSA	0	0	0	0	0	0	0	0
925	ENQKLIANQFNSAIG	0	0	0	0	0	0	0	0
927	QKLIANQFNSAIGKI	0	0	0	0	0	0	0	0
929	LIANQFNSAIGKIQD	0	0	0	0	0	0	0	0
931	ANQFNSAIGKIQDSL	0	0	0	0	0	0	0	0
933	QFNSAIGKIQDSLSS	0	0	0	0	0	0	0	0
935	NSAIGKIQDSLSSTA	0	0	0	0	0	0	0	0
937	AIGKIQDSLSSTASA	0	0	0	0	0	0	0	0
939	GKIQDSLSSTASALG	0	0	0	0	0	0	0	0
941	IQDSLSSTASALGKL	0	0	0	0	0	0	0	0
943	DSLSSTASALGKLQD	0	0	0	0	0	0	0	0
945	LSSTASALGKLQDVV	0	0	0	0	0	0	0	0
947	STASALGKLQDVVNQ	0	0	0	0	0	0	0	0
949	ASALGKLQDVVNQNA	0	0	0	0	0	0	0	0
951	ALGKLQDVVNQNAQA	0	0	0	0	0	0	0	0
953	GKLQDVVNQNAQALN	0	0	0	0	0	0	0	0
955	LQDVVNQNAQALNTL	0	0	0	0	0	0	0	0
957	DVVNQNAQALNTLVK	0	0	0	0	0	0	0	0
959	VNQNAQALNTLVKQL	0	0	0	0	0	0	0	0
961	QNAQALNTLVKQLSS	0	0	0	0	0	0	0	0
963	AQALNTLVKQLSSNF	0	0	0	0	0	0	0	0
965	ALNTLVKQLSSNFGA	0	0	0	0	0	0	0	0
967	NTLVKQLSSNFGAIS	0	0	0	0	0	0	0	0
969	LVKQLSSNFGAISSV	0	0	0	0	0	0	0	0
971	KQLSSNFGAISSVLN	0	0	0	0	0	0	0	0
973	LSSNFGAISSVLNDI	0	0	0	0	0	0	0	0
975	SNFGAISSVLNDILS	0	0	0	0	0	0	0	0
977	FGAISSVLNDILSRL	0	0	0	0	0	0	0	0
979	AISSVLNDILSRLDK	0	0	0	0	0	0	0	0
981	SSVLNDILSRLDKVE	0	0	0	0	0	0	0	0
983	VLNDILSRLDKVEAE	0	0	0	0	0	0	0	0
985	NDILSRLDKVEAEVQ	0	0	0	0	0	0	0	0
987	ILSRLDKVEAEVQID	0	0	0	0	0	0	0	0
989	SRLDKVEAEVQIDRL	0	2.23045	0	0	0	0	2.23045	0
991	LDKVEAEVQIDRLIT	0	2.02531	0	0	0	0	2.02531	0
993	KVEAEVQIDRLITGR	0	1.77815	0	0	0	0	1.77815	0
995	EAEVQIDRLITGRLQ	0	2.01912	0	0	0	0	2.01912	0
997	EVQIDRLITGRLQSL	0	0	0	0	0	0	0	0
999	QIDRLITGRLQSLQT	0	0	0	0	0	0	0	0
1001	DRLITGRLQSLQTYV	0	0	0	0	0	0	0	0
1003	LITGRLQSLQTYVTQ	0	0	0	0	0	0	0	0
1005	TGRLQSLQTYVTQQL	0	0	0	0	0	0	0	0
1007	RLQSLQTYVTQQLIR	0	0	0	0	0	0	0	0
1009	QSLQTYVTQQLIRAA	0	0	0	0	0	0	0	0
1011	LQTYVTQQLIRAAEI	0	0	0	0	0	0	0	0
1013	TYVTQQLIRAAEIRA	0	0	0	0	0	0	0	0
1015	VTQQLIRAAEIRASA	0	0	0	0	0	0	0	0
1017	QQLIRAAEIRASANL	0	0	0	0	0	0	0	0
1019	LIRAAEIRASANLAA	0	0	0	0	0	0	0	0
1021	RAAEIRASANLAATK	0	0	0	0	0	0	0	0
1023	AEIRASANLAATKMS	0	0	0	0	0	0	0	0
1025	IRASANLAATKMSEC	0	0	0	0	0	0	0	0
1027	ASANLAATKMSECVL	0	0	0	0	0	0	0	0
1029	ANLAATKMSECVLGQ	0	0	0	0	0	0	0	0
1031	LAATKMSECVLGQSK	0	0	0	0	0	0	0	0
1033	ATKMSECVLGQSKRV	0	0	0	0	0	0	0	0
1035	KMSECVLGQSKRVDF	0	0	0	0	0	0	0	0
1037	SECVLGQSKRVDFCG	0	0	0	0	0	0	0	0
1039	CVLGQSKRVDFCGKG	0	0	0	0	0	0	0	0
1041	LGQSKRVDFCGKGYH	0	0	0	0	0	0	0	0
1043	QSKRVDFCGKGYHLM	0	0	0	0	0	0	0	0
1045	KRVDFCGKGYHLMSF	0	0	0	0	0	0.929419	0	0.929419
1047	VDFCGKGYHLMSFPQ	0	0	0	0	0	0	0	0
1049	FCGKGYHLMSFPQSA	0	0	0	0	0	0.778151	0	0.778151
1051	GKGYHLMSFPQSAPH	0	0	0	0	0	0.929419	0	0.929419
1053	GYHLMSFPQSAPHGV	0	0	0	0	0	0	0	0
1055	HLMSFPQSAPHGVVF	0	0.60206	0	0	0	1.04139	0.60206	1.04139
1057	MSFPQSAPHGVVFLH	0	0	0	0	0	0	0	0
1059	FPQSAPHGVVFLHVT	0	0	0	0	0	0	0	0
1061	QSAPHGVVFLHVTYV	0	0	0	0	0	0	0	0
1063	APHGVVFLHVTYVPA	0	0	0	0	0	0	0	0
1065	HGVVFLHVTYVPAQE	0	0	0	0	0	0	0	0
1067	VVFLHVTYVPAQEKN	0	0	0	0	0	0	0	0
1069	FLHVTYVPAQEKNFT	0	0	0	0	0	0	0	0
1071	HVTYVPAQEKNFTTA	0	0	0	0	0	0	0	0
1073	TYVPAQEKNFTTAPA	0	0	0	0	0	0	0	0
1075	VPAQEKNFTTAPAIC	0	0	0	0	0	0	0	0
1077	AQEKNFTTAPAICHD	0	0	0	0	0	0	0	0
1079	EKNFTTAPAICHDGK	0	0	0	0	0	0	0	0
1081	NFTTAPAICHDGKAH	0	0	0	0	0	0	0	0
1083	TTAPAICHDGKAHFP	0	0	0	0	0	0	0	0
1085	APAICHDGKAHFPRE	0	0	0	0	0	0	0	0
1087	AICHDGKAHFPREGV	0	0	0	0	0	0	0	0
1089	CHDGKAHFPREGVFV	0	0	0	0	0	0	0	0
1091	DGKAHFPREGVFVSN	0	0	0	0	0	0	0	0
1093	KAHFPREGVFVSNGT	0	0	0	0	0	0	0	0
1095	HFPREGVFVSNGTHW	0	0.90309	0	0	0.929419	0	0.90309	0.929419
1097	PREGVFVSNGTHWFV	0.929419	0	0	0	0.977724	0	0.929419	0.977724
1099	EGVFVSNGTHWFVTQ	0	0	0	0	0	0	0	0
1101	VFVSNGTHWFVTQRN	0	0	0	0	0	0	0	0
1103	VSNGTHWFVTQRNFY	0	0	0	0	0	0	0	0
1105	NGTHWFVTQRNFYEP	0	0.90309	0	0	0	0	0.90309	0
1107	THWFVTQRNFYEPQI	0	0	0	0	0	0	0	0
1109	WFVTQRNFYEPQIIT	0	0	0	0	0	0	0	0
1111	VTQRNFYEPQIITTD	0	0	0	0	0	0	0	0
1113	QRNFYEPQIITTDNT	0	0	0	0	0	0	0	0
1115	NFYEPQIITTDNTFV	0	0	0	0	0	0	0	0
1117	YEPQIITTDNTFVSG	0	0	0	0	0	0	0	0
1119	PQIITTDNTFVSGNC	0	0	0	0	0	0	0	0
1121	IITTDNTFVSGNCDV	0	0	0	0	0	0	0	0
1123	TTDNTFVSGNCDVVI	0	0	0	0	0	0	0	0
1125	DNTFVSGNCDVVIGI	0	0	0	0	0	0	0	0
1127	TFVSGNCDVVIGIVN	0	0	0	0	0	0	0	0
1129	VSGNCDVVIGIVNNT	0	0	0	0	0	0	0	0
1131	GNCDVVIGIVNNTVY	0	0	0	0	0	0	0	0
1133	CDVVIGIVNNTVYDP	0	0	0	0	0	0	0	0
1135	VVIGIVNNTVYDPLQ	0	0	0	0	0	0	0	0
1137	IGIVNNTVYDPLQPE	0	0	0	0	0	0	0	0
1139	IVNNTVYDPLQPELD	3.22608	0	0	0	0	0	3.22608	0
1141	NNTVYDPLQPELDSF	3.14814	0	0	0	0	0	3.14814	0
1143	TVYDPLQPELDSFKE	3.18696	0	0	0.90309	0.39794	0	3.18696	0.90309
1145	YDPLQPELDSFKEEL	1.49136	1.59106	0	0.778151	0	0	1.59106	0.778151
1147	PLQPELDSFKEELDK	0	1.24304	1.98	0	0	0	1.98	0
1149	QPELDSFKEELDKYF	1.45484	2.66932	2.27989	2.87216	1.60206	2.2418	2.66932	2.87216
1151	ELDSFKEELDKYFKN	0	2.67071	1.716	3.10175	0	2.5617	2.67071	3.10175
1153	DSFKEELDKYFKNHT	0	1.38021	0	2.51121	0	1.89487	1.38021	2.51121
1155	FKEELDKYFKNHTSP	0	0	0	0	0	0	0	0
1157	EELDKYFKNHTSPDV	0	0	0	0	0	0	0	0
1159	LDKYFKNHTSPDVDL	0	0	0	0	0	0	0	0
1161	KYFKNHTSPDVDLGD	0	0	0	0	0	0	0	0
1163	FKNHTSPDVDLGDIS	0	0	0	0	0	0	0	0
1165	NHTSPDVDLGDISGI	0	0	0	0.60206	0	0	0	0.60206
1167	TSPDVDLGDISGINA	0	0	0	0	0	0	0	0
1169	PDVDLGDISGINASV	0	0	0	0	0	0	0	0
1171	VDLGDISGINASVVN	0	0	0	0	0	0	0	0
1173	LGDISGINASVVNIQ	0	0	0	0	0	0	0	0
1175	DISGINASVVNIQKE	0	0	0	0	0	0	0	0
1177	SGINASVVNIQKEID	0	0	2.39094	1.49136	0	0	2.39094	1.49136
1179	INASVVNIQKEIDRL	0	0.954243	2.71475	3.62382	0	0	2.71475	3.62382
1181	ASVVNIQKEIDRLNE	0	0	2.37475	3.65533	0	0	2.37475	3.65533
1183	VVNIQKEIDRLNEVA	0	0	0	3.52107	0	0	0	3.52107
1185	NIQKEIDRLNEVAKN	0	0	0	4.03689	0	0	0	4.03689
1187	QKEIDRLNEVAKNLN	0	0	0.954243	0	0	0	0.954243	0
1189	EIDRLNEVAKNLNES	0	0	0	0	0	0	0	0
1191	DRLNEVAKNLNESLI	0	0	0	0	0	0	0	0
1193	LNEVAKNLNESLIDL	0	0	0	0	0	0	0	0
1195	EVAKNLNESLIDLQE	0	0	0	0	0	0	0	0
1197	AKNLNESLIDLQELG	0	0	0	0	0	0	0	0
1199	NLNESLIDLQELGKY	0	0	0	0.60206	2.84417	0	0	2.84417
1201	NESLIDLQELGKYEQ	0	0	0	0	4.00417	0	0	4.00417
1203	SLIDLQELGKYEQYI	1.80618	1.99344	0	2.45637	3.70518	1.49136	1.99344	3.70518
1205	IDLQELGKYEQYIKW	1.77815	1.66276	0	2.07918	3.29568	1.39794	1.77815	3.29568
1207	LQELGKYEQYIKWPW	0	1.35218	0	1.23045	3.07518	0.845098	1.35218	3.07518
1209	ELGKYEQYIKWPWYI	0.60206	1.25527	0	1.23045	2.90227	0.39794	1.25527	2.90227
1211	GKYEQYIKWPWYIWL	0.477121	1.27875	0	0	1	0	1.27875	1
1213	YEQYIKWPWYIWLGF	0	1.07918	0	0	0	0.845098	1.07918	0.845098
1215	QYIKWPWYIWLGFIA	0	0	0	0	0	0	0	0
1217	IKWPWYIWLGFIAGL	0	0	0	0	0	0.954243	0	0.954243
1219	WPWYIWLGFIAGLIA	0	0	0	0	0	0.977724	0	0.977724
1221	WYIWLGFIAGLIAIV	0	0	0	0	0	0.39794	0	0.39794
1223	IWLGFIAGLIAIVMV	0	0	0	0	0	0.740363	0	0.740363
1225	LGFIAGLIAIVMVTI	0	0	0	0	0	0	0	0
1227	FIAGLIAIVMVTIML	0	0	0	0	0	0	0	0
1229	AGLIAIVMVTIMLCC	0	0	0	0	0	0	0	0
1231	LIAIVMVTIMLCCMT	0	0	0	0	0	0	0	0
1233	AIVMVTIMLCCMTSC	0	0	0	0	0	0	0	0
1235	VMVTIMLCCMTSCCS	0	0	0	0	0	0	0	0
1237	VTIMLCCMTSCCSCL	0	0	0	0	0	0	0	0
1239	IMLCCMTSCCSCLKG	0	0	0	0	0	0	0	0
1241	LCCMTSCCSCLKGCC	0	0	0	0	0	0	0	0
1243	CMTSCCSCLKGCCSC	0	0	0	0	0	0	0	0
1245	TSCCSCLKGCCSCGS	0	0	0	0	0	0	0	0
1247	CCSCLKGCCSCGSCC	0	0	0	0	0	0	0	0
1249	SCLKGCCSCGSCCKF	0	0	0	0	0	0	0	0
1251	LKGCCSCGSCCKFDE	0	0	0	0	0	0	0	0
1253	GCCSCGSCCKFDEDD	0	0	0	0	0.69897	0	0	0.69897
1255	CSCGSCCKFDEDDSE	0	0	0	0	0	0	0	0
1257	CGSCCKFDEDDSEPV	0	0	0	0	0	0	0	0
1259	SCCKFDEDDSEPVLK	0	0	0	0	0	0	0	0
1261	CKFDEDDSEPVLKGV	0	0	0	0	0	0	0	0
1263	FDEDDSEPVLKGVKL	0	0	0	0	0	0	0	0
1265	EDDSEPVLKGVKLHY	0	0	0	0	0	0	0	0
1267	DSEPVLKGVKLHYTG	0	0	0	0	0	0	0	0
1269	EPVLKGVKLHYTGSG	0	0	0	0	0	0	0	0
1271	VLKGVKLHYTGSGSG	0	0	0	0	0	0	0	0
1273	KGVKLHYTGSGSGSG	0	0	0	0	0	0	0	0
